# Supplementary material for: Multichannel Compressive Sensing MRI Using Noiselet Encoding
Source: PLoS One. 2015 May 12;10(5):e0126386. doi: 10.1371/journal.pone.0126386 (PMC4429034; doi:10.1371/journal.pone.0126386)
Supplement: S1 Matlab Code — (ZIP) [file pone.0126386.s001.zip]

Archive with 1,968 entries (1,826 files):
- code/@TVOP/
- code/@TVOP/ctranspose.m
- code/@TVOP/mtimes.m
- code/@TVOP/private/
- code/@TVOP/private/adjD.m
- code/@TVOP/private/D.m
- code/@TVOP/times.m
- code/@TVOP/TVOP.m
- code/A_FT_coil.m
- code/dwtcplx.m
- code/fnlCg.m
- code/FT_coil.m
- code/generate_fourier.m
- code/generate_mask.m
- code/generate_noiselet.m
- code/generate_noiselet_mm.m
- code/idwtcplx.m
- code/irt/
- code/irt/align/
- code/irt/align/bsplinetool/
- code/irt/align/bsplinetool/batchinterpol2D.c
- code/irt/align/bsplinetool/batchinterpol2D.h
- code/irt/align/bsplinetool/batchinterpol2Dtran.c
- code/irt/align/bsplinetool/batchinterpol2Dtran.h
- code/irt/align/bsplinetool/batchinterpol3D.c
- code/irt/align/bsplinetool/batchinterpol3D.h
- code/irt/align/bsplinetool/batchinterpol3Dtran.c
- code/irt/align/bsplinetool/batchinterpol3Dtran.h
- code/irt/align/bsplinetool/BIG/
- code/irt/align/bsplinetool/BIG/BsplnTrfKer.c
- code/irt/align/bsplinetool/BIG/BsplnTrfKer.h
- code/irt/align/bsplinetool/BIG/phil.c
- code/irt/align/bsplinetool/BIG/phil.h
- code/irt/align/bsplinetool/BIG/pyramids/
- code/irt/align/bsplinetool/BIG/pyramids/configs.h
- code/irt/align/bsplinetool/BIG/pyramids/messagedisplay.c
- code/irt/align/bsplinetool/BIG/pyramids/messagedisplay.h
- code/irt/align/bsplinetool/BIG/pyramids/pyramidfilters.c
- code/irt/align/bsplinetool/BIG/pyramids/pyramidfilters.h
- code/irt/align/bsplinetool/BIG/pyramids/pyramidtools.c
- code/irt/align/bsplinetool/BIG/pyramids/pyramidtools.h
- code/irt/align/bsplinetool/BIG/pyramids/README.TXT
- code/irt/align/bsplinetool/BIG/pyramids/test_1d.c
- code/irt/align/bsplinetool/BIG/pyramids/test_2d.c
- code/irt/align/bsplinetool/BIG/pyramidtools3D.c
- code/irt/align/bsplinetool/BIG/pyramidtools3D.h
- code/irt/align/bsplinetool/BIG/reg/
- code/irt/align/bsplinetool/BIG/reg/BsplnTrf.c
- code/irt/align/bsplinetool/BIG/reg/BsplnTrf.h
- code/irt/align/bsplinetool/BIG/reg/BsplnWgt.c
- code/irt/align/bsplinetool/BIG/reg/BsplnWgt.h
- code/irt/align/bsplinetool/BIG/reg/convolve.c
- code/irt/align/bsplinetool/BIG/reg/convolve.h
- code/irt/align/bsplinetool/BIG/reg/getPut.c
- code/irt/align/bsplinetool/BIG/reg/getPut.h
- code/irt/align/bsplinetool/BIG/reg/main.c
- code/irt/align/bsplinetool/BIG/reg/phil.h
- code/irt/align/bsplinetool/BIG/reg/pyrFilt.c
- code/irt/align/bsplinetool/BIG/reg/pyrGetSz.c
- code/irt/align/bsplinetool/BIG/reg/quant.c
- code/irt/align/bsplinetool/BIG/reg/quant.h
- code/irt/align/bsplinetool/BIG/reg/readme.txt
- code/irt/align/bsplinetool/BIG/reg/reg0.c
- code/irt/align/bsplinetool/BIG/reg/reg0.h
- code/irt/align/bsplinetool/BIG/reg/reg1.c
- code/irt/align/bsplinetool/BIG/reg/reg1.h
- code/irt/align/bsplinetool/BIG/reg/reg2.c
- code/irt/align/bsplinetool/BIG/reg/reg2.h
- code/irt/align/bsplinetool/BIG/reg/reg3.c
- code/irt/align/bsplinetool/BIG/reg/reg3.h
- code/irt/align/bsplinetool/BIG/reg/regFlt3d.c
- code/irt/align/bsplinetool/BIG/reg/regFlt3d.h
- code/irt/align/bsplinetool/BIG/reg/register.h
- code/irt/align/bsplinetool/BIG/reg/svdcmp.c
- code/irt/align/bsplinetool/BIG/reg/svdcmp.h
- code/irt/align/bsplinetool/BsplCo2GdXMirr.c
- code/irt/align/bsplinetool/BsplCo2GdXTranMirr.c
- code/irt/align/bsplinetool/BsplCo2GdXTranZero.c
- code/irt/align/bsplinetool/BsplCo2GdXZero.c
- code/irt/align/bsplinetool/BsplCo2GdYMirr.c
- code/irt/align/bsplinetool/BsplCo2GdYTranMirr.c
- code/irt/align/bsplinetool/BsplCo2GdYTranZero.c
- code/irt/align/bsplinetool/BsplCo2GdYZero.c
- code/irt/align/bsplinetool/BsplCo2GdZMirr.c
- code/irt/align/bsplinetool/BsplCo2GdZTranMirr.c
- code/irt/align/bsplinetool/BsplCo2GdZTranZero.c
- code/irt/align/bsplinetool/BsplCo2GdZZero.c
- code/irt/align/bsplinetool/BsplCo2ValMirr.c
- code/irt/align/bsplinetool/BsplCo2ValTranMirr.c
- code/irt/align/bsplinetool/BsplCo2ValTranZero.c
- code/irt/align/bsplinetool/BsplCo2ValTranZeroFilt.c
- code/irt/align/bsplinetool/BsplCo2ValZero.c
- code/irt/align/bsplinetool/BsplCo2ValZeroFilt.c
- code/irt/align/bsplinetool/BsplCos2ValsMaskZero.c
- code/irt/align/bsplinetool/BsplExpand.c
- code/irt/align/bsplinetool/BsplReduce.c
- code/irt/align/bsplinetool/BsplVal2CoMirr.c
- code/irt/align/bsplinetool/BsplVal2CoZero.c
- code/irt/align/bsplinetool/filtinterpol2D.c
- code/irt/align/bsplinetool/filtinterpol2D.h
- code/irt/align/bsplinetool/filtinterpol2Dtran.c
- code/irt/align/bsplinetool/filtinterpol2Dtran.h
- code/irt/align/bsplinetool/filtinterpol3D.c
- code/irt/align/bsplinetool/filtinterpol3D.h
- code/irt/align/bsplinetool/filtinterpol3Dtran.c
- code/irt/align/bsplinetool/filtinterpol3Dtran.h
- code/irt/align/bsplinetool/interpol2D.c
- code/irt/align/bsplinetool/interpol2D.h
- code/irt/align/bsplinetool/interpol2Dtran.c
- code/irt/align/bsplinetool/interpol2Dtran.h
- code/irt/align/bsplinetool/interpol3D.c
- code/irt/align/bsplinetool/interpol3D.h
- code/irt/align/bsplinetool/interpol3Dtran.c
- code/irt/align/bsplinetool/interpol3Dtran.h
- code/irt/align/bsplinetool/makefile
- code/irt/align/CsparsePx.m
- code/irt/align/CsparsePy.m
- code/irt/align/CsparsePz.m
- code/irt/align/knot_geom.m
- code/irt/align/makeB.m
- code/irt/align/makeKernel.m
- code/irt/align/makeW.m
- code/irt/align/mex/
- code/irt/align/mex/BsplCo2GdXMirr.mexa64
- code/irt/align/mex/BsplCo2GdXMirr.mexglx
- code/irt/align/mex/BsplCo2GdXMirr.mexmac
- code/irt/align/mex/BsplCo2GdXMirr.mexmaci
- code/irt/align/mex/BsplCo2GdXMirr.mexmaci64
- code/irt/align/mex/BsplCo2GdXTranMirr.mexa64
- code/irt/align/mex/BsplCo2GdXTranMirr.mexglx
- code/irt/align/mex/BsplCo2GdXTranMirr.mexmac
- code/irt/align/mex/BsplCo2GdXTranMirr.mexmaci
- code/irt/align/mex/BsplCo2GdXTranMirr.mexmaci64
- code/irt/align/mex/BsplCo2GdXTranZero.mexa64
- code/irt/align/mex/BsplCo2GdXTranZero.mexglx
- code/irt/align/mex/BsplCo2GdXTranZero.mexmac
- code/irt/align/mex/BsplCo2GdXTranZero.mexmaci
- code/irt/align/mex/BsplCo2GdXTranZero.mexmaci64
- code/irt/align/mex/BsplCo2GdXZero.mexa64
- code/irt/align/mex/BsplCo2GdXZero.mexglx
- code/irt/align/mex/BsplCo2GdXZero.mexmac
- code/irt/align/mex/BsplCo2GdXZero.mexmaci
- code/irt/align/mex/BsplCo2GdXZero.mexmaci64
- code/irt/align/mex/BsplCo2GdYMirr.mexa64
- code/irt/align/mex/BsplCo2GdYMirr.mexglx
- code/irt/align/mex/BsplCo2GdYMirr.mexmac
- code/irt/align/mex/BsplCo2GdYMirr.mexmaci
- code/irt/align/mex/BsplCo2GdYMirr.mexmaci64
- code/irt/align/mex/BsplCo2GdYTranMirr.mexa64
- code/irt/align/mex/BsplCo2GdYTranMirr.mexglx
- code/irt/align/mex/BsplCo2GdYTranMirr.mexmac
- code/irt/align/mex/BsplCo2GdYTranMirr.mexmaci
- code/irt/align/mex/BsplCo2GdYTranMirr.mexmaci64
- code/irt/align/mex/BsplCo2GdYTranZero.mexa64
- code/irt/align/mex/BsplCo2GdYTranZero.mexglx
- code/irt/align/mex/BsplCo2GdYTranZero.mexmac
- code/irt/align/mex/BsplCo2GdYTranZero.mexmaci
- code/irt/align/mex/BsplCo2GdYTranZero.mexmaci64
- code/irt/align/mex/BsplCo2GdYZero.mexa64
- code/irt/align/mex/BsplCo2GdYZero.mexglx
- code/irt/align/mex/BsplCo2GdYZero.mexmac
- code/irt/align/mex/BsplCo2GdYZero.mexmaci
- code/irt/align/mex/BsplCo2GdYZero.mexmaci64
- code/irt/align/mex/BsplCo2GdZMirr.mexa64
- code/irt/align/mex/BsplCo2GdZMirr.mexglx
- code/irt/align/mex/BsplCo2GdZMirr.mexmac
- code/irt/align/mex/BsplCo2GdZMirr.mexmaci
- code/irt/align/mex/BsplCo2GdZMirr.mexmaci64
- code/irt/align/mex/BsplCo2GdZTranMirr.mexa64
- code/irt/align/mex/BsplCo2GdZTranMirr.mexglx
- code/irt/align/mex/BsplCo2GdZTranMirr.mexmac
- code/irt/align/mex/BsplCo2GdZTranMirr.mexmaci
- code/irt/align/mex/BsplCo2GdZTranMirr.mexmaci64
- code/irt/align/mex/BsplCo2GdZTranZero.mexa64
- code/irt/align/mex/BsplCo2GdZTranZero.mexglx
- code/irt/align/mex/BsplCo2GdZTranZero.mexmac
- code/irt/align/mex/BsplCo2GdZTranZero.mexmaci
- code/irt/align/mex/BsplCo2GdZTranZero.mexmaci64
- code/irt/align/mex/BsplCo2GdZZero.mexa64
- code/irt/align/mex/BsplCo2GdZZero.mexglx
- code/irt/align/mex/BsplCo2GdZZero.mexmac
- code/irt/align/mex/BsplCo2GdZZero.mexmaci
- code/irt/align/mex/BsplCo2GdZZero.mexmaci64
- code/irt/align/mex/BsplCo2ValMirr.mexa64
- code/irt/align/mex/BsplCo2ValMirr.mexglx
- code/irt/align/mex/BsplCo2ValMirr.mexmac
- code/irt/align/mex/BsplCo2ValMirr.mexmaci
- code/irt/align/mex/BsplCo2ValMirr.mexmaci64
- code/irt/align/mex/BsplCo2ValTranMirr.mexa64
- code/irt/align/mex/BsplCo2ValTranMirr.mexglx
- code/irt/align/mex/BsplCo2ValTranMirr.mexmac
- code/irt/align/mex/BsplCo2ValTranMirr.mexmaci
- code/irt/align/mex/BsplCo2ValTranMirr.mexmaci64
- code/irt/align/mex/BsplCo2ValTranZero.mexa64
- code/irt/align/mex/BsplCo2ValTranZero.mexglx
- code/irt/align/mex/BsplCo2ValTranZero.mexmac
- code/irt/align/mex/BsplCo2ValTranZero.mexmaci
- code/irt/align/mex/BsplCo2ValTranZero.mexmaci64
- code/irt/align/mex/BsplCo2ValTranZeroFilt.mexa64
- code/irt/align/mex/BsplCo2ValTranZeroFilt.mexglx
- code/irt/align/mex/BsplCo2ValTranZeroFilt.mexmac
- code/irt/align/mex/BsplCo2ValTranZeroFilt.mexmaci
- code/irt/align/mex/BsplCo2ValTranZeroFilt.mexmaci64
- code/irt/align/mex/BsplCo2ValZero.mexa64
- code/irt/align/mex/BsplCo2ValZero.mexglx
- code/irt/align/mex/BsplCo2ValZero.mexmac
- code/irt/align/mex/BsplCo2ValZero.mexmaci
- code/irt/align/mex/BsplCo2ValZero.mexmaci64
- code/irt/align/mex/BsplCo2ValZeroFilt.mexa64
- code/irt/align/mex/BsplCo2ValZeroFilt.mexglx
- code/irt/align/mex/BsplCo2ValZeroFilt.mexmac
- code/irt/align/mex/BsplCo2ValZeroFilt.mexmaci
- code/irt/align/mex/BsplCo2ValZeroFilt.mexmaci64
- code/irt/align/mex/BsplExpand.mexa64
- code/irt/align/mex/BsplExpand.mexglx
- code/irt/align/mex/BsplExpand.mexmac
- code/irt/align/mex/BsplExpand.mexmaci
- code/irt/align/mex/BsplExpand.mexmaci64
- code/irt/align/mex/BsplReduce.mexa64
- code/irt/align/mex/BsplReduce.mexglx
- code/irt/align/mex/BsplReduce.mexmac
- code/irt/align/mex/BsplReduce.mexmaci
- code/irt/align/mex/BsplReduce.mexmaci64
- code/irt/align/mex/BsplVal2CoMirr.mexa64
- code/irt/align/mex/BsplVal2CoMirr.mexglx
- code/irt/align/mex/BsplVal2CoMirr.mexmac
- code/irt/align/mex/BsplVal2CoMirr.mexmaci
- code/irt/align/mex/BsplVal2CoMirr.mexmaci64
- code/irt/align/mex/BsplVal2CoZero.mexa64
- code/irt/align/mex/BsplVal2CoZero.mexglx
- code/irt/align/mex/BsplVal2CoZero.mexmac
- code/irt/align/mex/BsplVal2CoZero.mexmaci
- code/irt/align/mex/BsplVal2CoZero.mexmaci64
- code/irt/align/notes
- code/irt/align/README
- code/irt/align/test_matrices.m
- code/irt/align/TEST_reg_CG_noR.m
- code/irt/align/TEST_reg_MRCG_JCB.m
- code/irt/align/TEST_reg_MRCG_NEW.m
- code/irt/align/TEST_reg_MRCG_noR.m
- code/irt/blob/
- code/irt/blob/blob_example.csh
- code/irt/blob/blob_li_blur.m
- code/irt/blob/blob_unity1.m
- code/irt/blob/deconv_z.m
- code/irt/blob/fig_blob_spectra.m
- code/irt/blob/Gblob.m
- code/irt/blob/getFWHM_uhe.m
- code/irt/blob/kaiser_bessel_li.m
- code/irt/blob/psfs_tc.m
- code/irt/blob/psfs_uhe.m
- code/irt/blob/readme
- code/irt/blob/zpad0.m
- code/irt/contrib/
- code/irt/contrib/bug-todo-3b/
- code/irt/contrib/bug-todo-3b/do
- code/irt/contrib/bug-todo-3b/readme
- code/irt/contrib/bug-todo-3b/try1.m
- code/irt/contrib/bug-todo-3b/viewgeom.fld
- code/irt/contrib/bug-todo-3b/viewgeom.raw
- code/irt/contrib/fat-water-separate/
- code/irt/contrib/fat-water-separate/lpass.m
- code/irt/contrib/fat-water-separate/pixelid.m
- code/irt/contrib/fat-water-separate/readme
- code/irt/contrib/fat-water-separate/region.m
- code/irt/contrib/fat-water-separate/region_sub.m
- code/irt/contrib/fat-water-separate/regionpixel.m
- code/irt/contrib/fat-water-separate/restore.m
- code/irt/contrib/fdk_paida_ajay/
- code/irt/contrib/fdk_paida_ajay/feldkamp_wt.m
- code/irt/contrib/fdk_paida_ajay/feldkamp_wt_example.m
- code/irt/contrib/grissom-mri-rf-large-tip/
- code/irt/contrib/grissom-mri-rf-large-tip/exckspace.mat
- code/irt/contrib/grissom-mri-rf-large-tip/fdtdsens.mat
- code/irt/contrib/grissom-mri-rf-large-tip/Gmri_SENSE.m
- code/irt/contrib/grissom-mri-rf-large-tip/Gocrf.m
- code/irt/contrib/grissom-mri-rf-large-tip/ptx_test.m
- code/irt/contrib/grissom-mri-rf-large-tip/readme
- code/irt/contrib/handy-greg/
- code/irt/contrib/handy-greg/bigRealData.m
- code/irt/contrib/handy-greg/easyhelix.m
- code/irt/contrib/handy-greg/helix.m
- code/irt/contrib/handy-greg/mex_files/
- code/irt/contrib/handy-greg/mex_files/helix,rebin,def.h
- code/irt/contrib/handy-greg/mex_files/helix,rebin,mex.c
- code/irt/contrib/handy-greg/mex_files/helix_rebin.m
- code/irt/contrib/handy-greg/mex_files/helix_rebin_mex.mexa64
- code/irt/contrib/handy-greg/mex_files/helix_rebin_ssrb.c
- code/irt/contrib/handy-greg/mex_files/helix_rebin_ssrb.h
- code/irt/contrib/handy-greg/mex_files/Makefile
- code/irt/contrib/handy-greg/mex_files/new_helix_example.m
- code/irt/contrib/handy-greg/my_cbct_back.m
- code/irt/contrib/handy-greg/myFeldkamp.m
- code/irt/contrib/handy-greg/readme
- code/irt/contrib/handy-greg/realData.m
- code/irt/contrib/jacobson/
- code/irt/contrib/jacobson/@Fatrix/
- code/irt/contrib/jacobson/@Fatrix/subsasgn.m
- code/irt/contrib/jacobson/indexstr.m
- code/irt/contrib/khalsa/
[truncated: 1,668 more entries]
