# Supplementary material for: Multichannel Compressive Sensing MRI Using Noiselet Encoding
Source: PLoS One. 2015 May 12;10(5):e0126386. doi: 10.1371/journal.pone.0126386 (PMC4429034; doi:10.1371/journal.pone.0126386)
Supplement: S1 Matlab Code — (ZIP) [file pone.0126386.s001.zip › code/@TVOP/TVOP.m]

function  res = TVOP()

%res = TVOP()
%
% Implements a spatial finite-differencing operator.
%
% (c) Michael Lustig 2007

res.adjoint = 0;
res = class(res,'TVOP');
