# Supplementary material for: Multichannel Compressive Sensing MRI Using Noiselet Encoding
Source: PLoS One. 2015 May 12;10(5):e0126386. doi: 10.1371/journal.pone.0126386 (PMC4429034; doi:10.1371/journal.pone.0126386)
Supplement: S1 Matlab Code — (ZIP) [file pone.0126386.s001.zip › code/A_FT_coil.m]

function [Ir] = A_FT_coil(ks, b1, F)
%%%% Takes concated k-space (ks) of ch*m x n and returen Image
[r c ch] = size(b1);
r_ch = size(ks,1);
Ir =zeros(r,c);

    for k = 1:ch
        Ir = Ir + (F'*ks((k-1)*(r_ch/ch)+1:k*(r_ch/ch),:,:)).*conj(b1(:,:,k))./abs(b1(:,:,k));
    end
end
