# Supplementary material for: Multichannel Compressive Sensing MRI Using Noiselet Encoding
Source: PLoS One. 2015 May 12;10(5):e0126386. doi: 10.1371/journal.pone.0126386 (PMC4429034; doi:10.1371/journal.pone.0126386)
Supplement: S1 Matlab Code — (ZIP) [file pone.0126386.s001.zip › code/FT_coil.m]

function [ks] = FT_coil(I, b1, Fu)
%%%% Takes image and returns concated k-space of ch*m x n.
    [r c ch] = size(b1);
    ks =[];
    for k = 1:ch
       ks = [ks; Fu*(b1(:,:,k).*I)];
    end
end
