# Supplementary material for: Multichannel Compressive Sensing MRI Using Noiselet Encoding
Source: PLoS One. 2015 May 12;10(5):e0126386. doi: 10.1371/journal.pone.0126386 (PMC4429034; doi:10.1371/journal.pone.0126386)
Supplement: S1 Matlab Code — (ZIP) [file pone.0126386.s001.zip › code/generate_fourier.m]

function [F]= generate_fourier(N)

%%%%%%%%%%%%%%%%%%%%%%%%%%%%%%%%%%%%%%%%%%%%%%%%%%%
% [F]= generate_fourier(N)
% Generate disrete fourier transform matrix of size NxN
% Author: Kamlesh Pawar
% Date : 22/03/2011
%%%%%%%%%%%%%%%%%%%%%%%%%%%%%%%%%%%%%%%%%%%%%%%%%%%

F=zeros(N,N);
for n=1:N
    for k=1:N
        F(n,k)=exp(((-2*pi*(n-1)*(k-1))/N)*i);
    end
end
F=F*(1/sqrt(N));
F = fftshift(F);
end
