# Supplementary material for: Multichannel Compressive Sensing MRI Using Noiselet Encoding
Source: PLoS One. 2015 May 12;10(5):e0126386. doi: 10.1371/journal.pone.0126386 (PMC4429034; doi:10.1371/journal.pone.0126386)
Supplement: S1 Matlab Code — (ZIP) [file pone.0126386.s001.zip › code/generate_mask.m]

function [mask] = generate_mask(n,m,r)

mask = zeros(n,m);
P = 0.1+0.9*gausswin(n,r);
% P = 0.04+0.96*gausswin(n,r);
P(n/2-floor(0.3*n/r):n/2+floor(0.3*n/r))=1;
% plot(P)
% P1 = gausswin(n,r);
% hold on; plot(P1)
for k = 1:n
    index(k) = randsrc(1,1,[1 0;P(k) 1-P(k)]);
end
mask(find(index),:)=1;
 
end
