# Supplementary material for: Multichannel Compressive Sensing MRI Using Noiselet Encoding
Source: PLoS One. 2015 May 12;10(5):e0126386. doi: 10.1371/journal.pone.0126386 (PMC4429034; doi:10.1371/journal.pone.0126386)
Supplement: S1 Matlab Code — (ZIP) [file pone.0126386.s001.zip › code/generate_noiselet.m]

function [noiselet_Matrix]= generate_noiselet(n_Sample)
noiselet_Matrix = zeros(n_Sample,2*n_Sample-1);
noiselet_Matrix(:,1) = 1;
coef1 = 1 - i;
coef2 = 1 + i;
vect_Fill = zeros(n_Sample/2,1);
for i_Col = 1:n_Sample-1
    vect_2x     = [noiselet_Matrix(1:2:n_Sample,i_Col);vect_Fill];
    vect_2x_1   = [vect_Fill;noiselet_Matrix(1:2:(n_Sample),i_Col)];
    noiselet_Matrix(:,2*i_Col)   = coef1*vect_2x + coef2*vect_2x_1;
    noiselet_Matrix(:,2*i_Col+1) = coef2*vect_2x + coef1*vect_2x_1;
end
noiselet_Matrix = 1/n_Sample*noiselet_Matrix(:,(n_Sample):(2*n_Sample-1));
    
end
