# Supplementary material for: Multichannel Compressive Sensing MRI Using Noiselet Encoding
Source: PLoS One. 2015 May 12;10(5):e0126386. doi: 10.1371/journal.pone.0126386 (PMC4429034; doi:10.1371/journal.pone.0126386)
Supplement: S1 Matlab Code — (ZIP) [file pone.0126386.s001.zip › code/generate_noiselet_mm.m]

function [N m] = generate_noiselet_mm(n,ns,np)
% n = No. Of PE, ns = No. of PE per partition, np = No. of partition
F = generate_noiselet(n);
N=[]; m=[];
for k = 1:np
    r = randperm(n/np);
    N = [N; F((k-1)*(n/np)+r(1:ns),:)];
    m = [m (k-1)*(n/np)+r(1:ns)];
end
end
