# Supplementary material for: Multichannel Compressive Sensing MRI Using Noiselet Encoding
Source: PLoS One. 2015 May 12;10(5):e0126386. doi: 10.1371/journal.pone.0126386 (PMC4429034; doi:10.1371/journal.pone.0126386)
Supplement: S1 Matlab Code — (ZIP) [file pone.0126386.s001.zip › code/idwtcplx.m]

function [y] = idwtcplx(x,wav)
    WT = @(z) midwt(z,wav);
    y = WT(real(x)) + j*WT(imag(x));
end
