# Supplementary material for: Multichannel Compressive Sensing MRI Using Noiselet Encoding
Source: PLoS One. 2015 May 12;10(5):e0126386. doi: 10.1371/journal.pone.0126386 (PMC4429034; doi:10.1371/journal.pone.0126386)
Supplement: S1 Matlab Code — (ZIP) [file pone.0126386.s001.zip › code/irt/align/bsplinetool/BIG/phil.h]

/************************************************************************/
/* Public implementation follows										*/
/************************************************************************/

/*--- Defines ----------------------------------------------------------*/

#undef				FALSE
#define				FALSE			((int)(0 != 0))

#undef				TRUE
#define				TRUE			((int)(!FALSE))

#undef				Pi
#define				Pi				((double)3.141592653589793238462643383279502884197169399375105820974945)

#undef				SYNTAXLENGTH
#define				SYNTAXLENGTH	((int)4096)

#undef				MSGLENGTH
#define				MSGLENGTH		((int)256)

#undef				ERROR
#define				ERROR			((int)TRUE)

/*--- Types ------------------------------------------------------------*/
/* None */

/*--- Functions --------------------------------------------------------*/
/* None */

/************************************************************************/
/* Externals															*/
/*----------------------------------------------------------------------*/
/************************************************************************/

extern	void		message			(char				*str);
