# Supplementary material for: Multichannel Compressive Sensing MRI Using Noiselet Encoding
Source: PLoS One. 2015 May 12;10(5):e0126386. doi: 10.1371/journal.pone.0126386 (PMC4429034; doi:10.1371/journal.pone.0126386)
Supplement: S1 Matlab Code — (ZIP) [file pone.0126386.s001.zip › code/irt/align/bsplinetool/BIG/pyramids/configs.h]

/*****************************************************************************
 *		Define some constants
 ****************************************************************************/
#undef		FALSE
#define		FALSE				((int)(0 != 0))
#undef		TRUE
#define		TRUE				(!FALSE)
#undef		ERROR
#define		ERROR				TRUE
#undef		PI
#define		PI					((double)3.14159265358979323846264338327950288419716939937510)
