# Supplementary material for: Multichannel Compressive Sensing MRI Using Noiselet Encoding
Source: PLoS One. 2015 May 12;10(5):e0126386. doi: 10.1371/journal.pone.0126386 (PMC4429034; doi:10.1371/journal.pone.0126386)
Supplement: S1 Matlab Code — (ZIP) [file pone.0126386.s001.zip › code/irt/align/bsplinetool/BIG/pyramids/messagedisplay.c]

#include	<stddef.h>
#include	<stdio.h>
#include	<stdlib.h>
#include	<string.h>

#include	"messagedisplay.h"

extern int		MessageDisplay(const char *Message)

{ 
	printf(">>> %s", Message);
	return(0);
}
