# Supplementary material for: Multichannel Compressive Sensing MRI Using Noiselet Encoding
Source: PLoS One. 2015 May 12;10(5):e0126386. doi: 10.1371/journal.pone.0126386 (PMC4429034; doi:10.1371/journal.pone.0126386)
Supplement: S1 Matlab Code — (ZIP) [file pone.0126386.s001.zip › code/irt/align/bsplinetool/BIG/pyramids/pyramidfilters.h]

/* ----------------------------------------------------------------------------
	Filename:  	pyramidfilters.h
	
	Project:	Biomedical Imaging Library
 
	Author:		Daniel Sage
				Swiss Federal Institute of Technology - Lausanne
				Biomedical Imaging Group
				EPFL/DMT/IOA, BM-Ecublens, CH-1015 Lausanne, Switzerland
				
	Date:		17 March 1999
	
	Purpose:	Header associated to pyramidfilters.c
			 
---------------------------------------------------------------------------- */
extern void PyramidFilterSplinel2(double g[],long *ng,double *h,long *nh,long Order);
extern void PyramidFilterSplineL2(double g[],long *ng,double *h,long *nh,long Order);
extern void PyramidFilterCentered(double g[],long *ng,double h[],long *nh,long Order);
extern void PyramidFilterCenteredL2(double g[],long *ng,double h[],long *nh,long Order);
extern void PyramidFilterCenteredL2Derivate(double g[],long *ng,double h[],long *nh,long Order);
