# Supplementary material for: Multichannel Compressive Sensing MRI Using Noiselet Encoding
Source: PLoS One. 2015 May 12;10(5):e0126386. doi: 10.1371/journal.pone.0126386 (PMC4429034; doi:10.1371/journal.pone.0126386)
Supplement: S1 Matlab Code — (ZIP) [file pone.0126386.s001.zip › code/irt/align/bsplinetool/BIG/pyramidtools3D.h]

/*******************************************************************************
        Trivial extension of pyramidtools.h in spline pyramids package at
        http://bigwww.epfl.ch/algorithms.html to 3D reduce and expand

        Coded by Se Young Chun, May 25, 2007, The Univ. of Michigan

*******************************************************************************/
					
extern int 	Reduce_3D (	
			float *In, long NxIn, long NyIn, long NzIn,
			float *Out,
			double w[], long nw,
			short FlagCentered
		);
				
extern int 	Expand_3D (	
			float *In, long NxIn, long NyIn, long NzIn,
			float *Out,
			double w[], long nw,
			short FlagCentered
		);
