# Supplementary material for: Multichannel Compressive Sensing MRI Using Noiselet Encoding
Source: PLoS One. 2015 May 12;10(5):e0126386. doi: 10.1371/journal.pone.0126386 (PMC4429034; doi:10.1371/journal.pone.0126386)
Supplement: S1 Matlab Code — (ZIP) [file pone.0126386.s001.zip › code/irt/align/bsplinetool/BIG/reg/BsplnWgt.h]

/************************************************************************/
/* Public implementation follows										*/
/************************************************************************/

/*--- Defines ----------------------------------------------------------*/
/* None */

/*--- Types ------------------------------------------------------------*/
/* None */

/*--- Functions --------------------------------------------------------*/

extern	double		BsplnDDWght		(int				degree,
									 long				i,
									 double				x);
extern	double		BsplnDDWght0	(long				i,
									 double				x);
extern	double		BsplnDDWght1	(long				i,
									 double				x);
extern	double		BsplnDDWght2	(long				i,
									 double				x);
extern	double		BsplnDDWght3	(long				i,
									 double				x);
extern	double		BsplnDDWght4	(long				i,
									 double				x);
extern	double		BsplnDDWght5	(long				i,
									 double				x);
extern	double		BsplnDDWght6	(long				i,
									 double				x);
extern	double		BsplnDDWght7	(long				i,
									 double				x);
extern	double		BsplnDWght		(int				degree,
									 long				i,
									 double				x);
extern	double		BsplnDWght0		(long				i,
									 double				x);
extern	double		BsplnDWght1		(long				i,
									 double				x);
extern	double		BsplnDWght2		(long				i,
									 double				x);
extern	double		BsplnDWght3		(long				i,
									 double				x);
extern	double		BsplnDWght4		(long				i,
									 double				x);
extern	double		BsplnDWght5		(long				i,
									 double				x);
extern	double		BsplnDWght6		(long				i,
									 double				x);
extern	double		BsplnDWght7		(long				i,
									 double				x);
extern	double		BsplnWght		(int				degree,
									 long				i,
									 double				x);
extern	double		BsplnWght0		(long				i,
									 double				x);
extern	double		BsplnWght1		(long				i,
									 double				x);
extern	double		BsplnWght2		(long				i,
									 double				x);
extern	double		BsplnWght3		(long				i,
									 double				x);
extern	double		BsplnWght4		(long				i,
									 double				x);
extern	double		BsplnWght5		(long				i,
									 double				x);
extern	double		BsplnWght6		(long				i,
									 double				x);
extern	double		BsplnWght7		(long				i,
									 double				x);
extern	long		fold			(long				i,
									 long				n);

/************************************************************************/
/* Externals															*/
/*----------------------------------------------------------------------*/
/* None																	*/
/************************************************************************/
