# Supplementary material for: Multichannel Compressive Sensing MRI Using Noiselet Encoding
Source: PLoS One. 2015 May 12;10(5):e0126386. doi: 10.1371/journal.pone.0126386 (PMC4429034; doi:10.1371/journal.pone.0126386)
Supplement: S1 Matlab Code — (ZIP) [file pone.0126386.s001.zip › code/irt/align/bsplinetool/BIG/reg/svdcmp.h]

/************************************************************************/
/* Public implementation follows										*/
/************************************************************************/

/*--- Defines ----------------------------------------------------------*/

#undef				SVDiterations
#define				SVDiterations	((int)30)

/*--- Types ------------------------------------------------------------*/
/* None */

/*--- Functions --------------------------------------------------------*/

extern	int			svdcmp			(double				*a,
									 long				m,
									 long				n,
									 double				w[],
									 double				*v);
extern	int			svbksb			(double				*u,
									 double				w[],
									 double				*v,
									 long				m,
									 long				n,
									 double				b[],
									 double				x[]);

/************************************************************************/
/* Externals															*/
/*----------------------------------------------------------------------*/
/* None																	*/
/************************************************************************/
