# Supplementary material for: Multichannel Compressive Sensing MRI Using Noiselet Encoding
Source: PLoS One. 2015 May 12;10(5):e0126386. doi: 10.1371/journal.pone.0126386 (PMC4429034; doi:10.1371/journal.pone.0126386)
Supplement: S1 Matlab Code — (ZIP) [file pone.0126386.s001.zip › code/irt/align/bsplinetool/BsplCo2GdZTranZero.c]

/*******************************************************************************

        This file is a mex file to wrap C functions of B-spline
        gradient interpolation of transpose using zero end condition.

        Coded by Se Young Chun, Oct 30, 2007, the University of Michigan

*******************************************************************************/

#include "mex.h"
#include "matrix.h"

#include "batchinterpol3Dtran.h"

void mexFunction(int nlhs, mxArray *plhs[], int nrhs, const mxArray *prhs[])
{
	int m, n, l, ntot, dims[3];
 	float *data1, *data2, *wx, *wy, *wz;
	double spline, nx, ny, nz, offx, offy, offz, mx, my, mz;
	size_t sizebuf;

	if (nrhs == 6)
	{
		spline = mxGetScalar(prhs[5]);
	}
	else if (nrhs == 5)
	{
		spline = 3;
	}
	else
	{
		mexPrintf("VAL = BsplCo2GdZTranZero(COEFF, [nx ny (nz)], [offx"
			" offy (offz)], [mx my (mz)], {wx wy (wz)}, deg);\n");
		mexPrintf("[in]\n");
		mexPrintf("\tCOEFF	   	: bspline coefficients -"
			" single type\n");
		mexPrintf("\t[nx ny (nz)]       : output dimension\n");
		mexPrintf("\t[offx offy (offz)] : offset of the origin\n");
		mexPrintf("\t[mx my (mz)]       : magnification factor for"
			" each direction\n");
		mexPrintf("\t{wx wy (wz)}       : deformed value vectors\n");
		mexPrintf("\tdeg           	: (opt) spline basis degree"
			" {default: 3}\n");
		mexPrintf("[out]\n");
		mexPrintf("\tVAL    		: interpolated values\n");
		return;
	}

    	if (mxIsSingle(prhs[0]) != 1)
        {
                mexErrMsgTxt("First argument must be of single type\n");
                return;
        }

    	/* Retrieve the input data */
    	data1 = mxGetData(prhs[0]);

	if (mxGetNumberOfDimensions(prhs[0]) == 2)
	{
		m = mxGetDimensions(prhs[0])[0];
		n = mxGetDimensions(prhs[0])[1];
		l = 1;
	}
	else if (mxGetNumberOfDimensions(prhs[0]) == 3)
	{
		m = mxGetDimensions(prhs[0])[0];
		n = mxGetDimensions(prhs[0])[1];
		l = mxGetDimensions(prhs[0])[2];
	}
	else 
	{
                mexErrMsgTxt("First argument must be 2D or 3D\n");
		return;
	}

	ntot = mxGetNumberOfElements(prhs[1]);
	sizebuf = mxGetElementSize(prhs[1]);
	if (ntot == 3)
	{
		nx = *((double*)mxGetData(prhs[1]));
		ny = *((double*)(mxGetData(prhs[1]) + sizebuf));
		nz = *((double*)(mxGetData(prhs[1]) + 2*sizebuf));
		dims[0] = (int)nx;
		dims[1] = (int)ny;
		dims[2] = (int)nz;
	}
	else
	{
                mexErrMsgTxt("Second argument should be [nx ny nz]\n");
		return;
	}

	ntot = mxGetNumberOfElements(prhs[2]);
	sizebuf = mxGetElementSize(prhs[2]);
	if (ntot == 2)
	{
		offx = *((double*)mxGetData(prhs[2]));
		offy = *((double*)(mxGetData(prhs[2]) + sizebuf));
	}
	else if (ntot == 3)
	{
		offx = *((double*)mxGetData(prhs[2]));
		offy = *((double*)(mxGetData(prhs[2]) + sizebuf));
		offz = *((double*)(mxGetData(prhs[2]) + 2*sizebuf));
	}
	else
	{
                mexErrMsgTxt("Third argument should be either [offx offy offz]"
			" or [offx offy]\n");
		return;
	}

	ntot = mxGetNumberOfElements(prhs[3]);
	sizebuf = mxGetElementSize(prhs[3]);
	if (ntot == 2)
	{
		mx = *((double*)mxGetData(prhs[3]));
		my = *((double*)(mxGetData(prhs[3]) + sizebuf));
	}
	else if (ntot == 3)
	{
		mx = *((double*)mxGetData(prhs[3]));
		my = *((double*)(mxGetData(prhs[3]) + sizebuf));
		mz = *((double*)(mxGetData(prhs[3]) + 2*sizebuf));
	}
	else
	{
                mexErrMsgTxt("Fourth argument should be either [mx my mz] or"
			" [mx my]\n");
		return;
	}

	ntot = mxGetNumberOfElements(prhs[4]);
	if (ntot == 0)
	{
	}
	else if (ntot == 2)
	{
		wx = (float*)mxGetData(mxGetCell(prhs[4], 0));
		wy = (float*)mxGetData(mxGetCell(prhs[4], 1));
	}
	else if (ntot == 3)
	{
		wx = (float*)mxGetData(mxGetCell(prhs[4], 0));
		wy = (float*)mxGetData(mxGetCell(prhs[4], 1));
		wz = (float*)mxGetData(mxGetCell(prhs[4], 2));
	}
	else
	{
                mexErrMsgTxt("Fifth argument should be {}, {wx wy wz} or"
			" {wx wy}\n");
		return;
	}

    	/* Create an mxArray for the output data */
	plhs[0] = mxCreateNumericArray(mxGetNumberOfElements(prhs[1]), dims, 
			mxSINGLE_CLASS, mxREAL);

	/* Retrieve the output data */
    	data2 = mxGetData(plhs[0]);

        if (ntot == 0) /* no warp */
        {
                BatchInterpolatedGradZ3DTranZero(data2, data1, m, n, l, nx, offx
			, mx, ny, offy, my, nz, offz, mz, (long)spline);
        }
        else
        {
                BatchInterpolatedGradZ3DTranZeroWarp(data2, data1, m, n, l, nx,
 			offx, mx, wx, ny, offy, my, wy, nz, offz, mz, wz, 
			(long)spline);
        }
}
