# Supplementary material for: Multichannel Compressive Sensing MRI Using Noiselet Encoding
Source: PLoS One. 2015 May 12;10(5):e0126386. doi: 10.1371/journal.pone.0126386 (PMC4429034; doi:10.1371/journal.pone.0126386)
Supplement: S1 Matlab Code — (ZIP) [file pone.0126386.s001.zip › code/irt/align/bsplinetool/BsplExpand.c]

/*******************************************************************************

	This file is a mex file to wrap C functions from the 
	spline pyramid package at http://bigwww.epfl.ch/ and its
	trivial 3D extension for EXPAND operator to be
	used easily in MATLAB environment.

        Coded by Se Young Chun, May 29, 2007, the University of Michigan

*******************************************************************************/
#include "mex.h"
#include "matrix.h"
#include "BIG/pyramids/configs.h"
#include "BIG/pyramids/pyramidtools.h"

#include "BIG/pyramidtools3D.h"

/* --- Defines --- */
#define MAXF 200L     

#define SPLINE          "Spline"  
#define SPLINE_L2       "Spline L2"     
#define SPLINE_CENT     "Centered Spline"   
#define SPLINE_CENT_L2  "Centered Spline L2"

void mexFunction(int nlhs, mxArray *plhs[], int nrhs, const mxArray *prhs[])
{
	int m, n, l,dims[3];
 	float   *data1, *data2;
	double  spline;
	double  h[MAXF];     
	long    nh;      
	double  g[MAXF];   /* Coefficients of the reduce filter */
	long    ng;        /* Number of coefficients of the reduce filter */
	short   IsCentered;/* TRUE if the filter is a centered spline, 

                              FALSE otherwise */
	if (nrhs == 2)
        {
                spline = mxGetScalar(prhs[1]);
        }
        else if (nrhs == 1)
        {
                spline = 3;
        }
	else
	{
	   	mexPrintf("EXPAND = BsplExpand(Val, deg);\n");
	   	mexPrintf("[in]\n");
	   	mexPrintf("\tVal    : Values\n");
		mexPrintf("\tdeg    : (opt) basis degree {default: 3}\n");
	   	mexPrintf("[out]\n");
	   	mexPrintf("\tEXPAND : Expanded values of half resolution\n");
	   	return;
	}

    	/* Retrieve the input data */
    	data1 = mxGetData(prhs[0]);

	if (mxGetNumberOfDimensions(prhs[0]) == 2)
	{
		m = (int)mxGetDimensions(prhs[0])[0];
		n = (int)mxGetDimensions(prhs[0])[1];
		l = 1;
		dims[0] = m*2;
		dims[1] = n*2;
	}
	else if (mxGetNumberOfDimensions(prhs[0]) == 3)
	{
		m = (int)mxGetDimensions(prhs[0])[0];
		n = (int)mxGetDimensions(prhs[0])[1];
		l = (int)mxGetDimensions(prhs[0])[2];
		dims[0] = m*2;
		dims[1] = n*2;
		dims[2] = l*2;
	}
	else 
	{
               	mexErrMsgTxt("Input data must be 2D or 3D\n");
		return;
	}

    	if (mxIsSingle(prhs[0]) != 1)
       	{
               	mexErrMsgTxt("Input argument must be single type\n");
               	return;
       	}

    	/* Create an mxArray for the output data */
	plhs[0] = mxCreateNumericArray(mxGetNumberOfDimensions(prhs[0])
			, dims, mxSINGLE_CLASS, mxREAL);

	/* Retrieve the output data */
    	data2 = mxGetData(plhs[0]);

        /* Get the filter coefficients for the Spline (order = 3) filter*/
        if (GetPyramidFilter(SPLINE_L2,spline,g,&ng,h,&nh,&IsCentered)==ERROR){
                printf("Unable to load the filter coeffiients");
                return;
        }

        /* Expanding */
	if (mxGetNumberOfDimensions(prhs[0]) == 2)
	{
        	Expand_2D(data1, m, n, data2, h, nh, IsCentered);
	}
	else
	{
        	Expand_3D(data1, m, n, l, data2, h, nh, IsCentered);
	}
}
