# Supplementary material for: Multichannel Compressive Sensing MRI Using Noiselet Encoding
Source: PLoS One. 2015 May 12;10(5):e0126386. doi: 10.1371/journal.pone.0126386 (PMC4429034; doi:10.1371/journal.pone.0126386)
Supplement: S1 Matlab Code — (ZIP) [file pone.0126386.s001.zip › code/irt/align/bsplinetool/filtinterpol2D.h]

/*******************************************************************************

        Interpolation of grid locations of points using filtering technique 
	(kernel) with zero boundary condition

        Created by Se Young Chun, Oct 26, 2006, the University of Michigan

*******************************************************************************/

extern void     FiltInterpolatedValue2DZero (
                        double  *Bout,    /* output interpolated value */
                        double  *Bcoeff,  /* input B-spline coeff array */
                        int     Width,    /* width of coeff array */
                        int     Height,   /* height of coeff array */
                        int     nx,       /* width of Bout */
                        int     offx,     /* offset of x direction */
                        int     mx,       /* magnif factor for x direction */
                        int     ny,       /* height of Bout */
                        int     offy,     /* offset of y direction */
                        int     my,       /* magnif factor for y direction */
                        double  *kernelx, /* kernelx applied in x direction */
                        int     nkx,      /* kernelx length */
                        double  *kernely, /* kernely applied in y direction */
                        int     nky       /* kernely length */
                );
