# Supplementary material for: Multichannel Compressive Sensing MRI Using Noiselet Encoding
Source: PLoS One. 2015 May 12;10(5):e0126386. doi: 10.1371/journal.pone.0126386 (PMC4429034; doi:10.1371/journal.pone.0126386)
Supplement: S1 Matlab Code — (ZIP) [file pone.0126386.s001.zip › code/irt/align/CsparsePx.m]

 function [C] = CsparsePx(dim)
%function [C] = CsparsePx(dim)
%
% create 1D, 2D or 3D x-direction penalty for topology-preserving 
% image registration
% assume zero end condition
% in:
%	dim	[n1 n2 n3]	if logical, then just support (aka mask)
% out:
%	C [(n1+1)*n2*n3, n1*n2*n3]  most rows have a 1 and a -1
%
% Copyright 2008-02-07 Se Young Chun, University of Michigan

switch length(dim)
  case 1
	n1 = dim(1);

	C = sparse(1:n1-1, 1:n1-1, 1, n1-1, n1) - ...
		sparse(1:n1-1, 2:n1, 1, n1-1, n1);
	
  case 2
	n1 = dim(1);
	n2 = dim(2);

	idx = reshape( 1:n1*n2, [n1 n2] ); 
	idx1 = idx(1:n1-1,:);
	idx2 = idx(2:n1,:);

	C = sparse(1:(n1-1)*n2, idx2(:), 1, (n1-1)*n2, n1*n2) - ...
		sparse(1:(n1-1)*n2, idx1(:), 1, (n1-1)*n2, n1*n2);

  case 3
	n1 = dim(1);
	n2 = dim(2);
	n3 = dim(3);

	idx = reshape( 1:n1*n2*n3, [n1 n2 n3] ); 
	idx1 = idx(1:n1-1,:,:);
	idx2 = idx(2:n1,:,:);

	C = sparse(1:(n1-1)*n2*n3, idx2(:), 1, (n1-1)*n2*n3, n1*n2*n3) - ...
		sparse(1:(n1-1)*n2*n3, idx1(:), 1, (n1-1)*n2*n3, n1*n2*n3);
 otherwise
        printf('error - this dim can not be supported!')

end
