# Supplementary material for: Multichannel Compressive Sensing MRI Using Noiselet Encoding
Source: PLoS One. 2015 May 12;10(5):e0126386. doi: 10.1371/journal.pone.0126386 (PMC4429034; doi:10.1371/journal.pone.0126386)
Supplement: S1 Data — (ZIP) [file pone.0126386.s002.zip]

Archive with 7 entries (7 files):
- data/data_fourier_brain_T1.mat
- data/data_fourier_phantom.mat
- data/data_noiselet_brain_T1.mat
- data/data_noiselet_brain_T2.mat
- data/data_noiselet_phantom.mat
- data/simulation_brain_image.mat
- data/simulation_sense_maps.mat
